# Supplementary material for: Effects of the Mixing Method of Expanded Graphite on Thermal, Electrical, and Water Transport Properties of Thermosetting Nanocomposites
Source: Polymers (Basel). 2025 Oct 15;17(20):2759. doi: 10.3390/polym17202759 (PMC12566862; doi:10.3390/polym17202759)
Supplement: Supplementary file 1 [file polymers-17-02759-s001.zip]

Archive with 1 entries (1 files):
- polymers-3899084-supplementary.pdf
